# Supplementary material for: Adhesion of Neurons and Glial Cells with Nanocolumnar TiN Films for Brain-Machine Interfaces
Source: Int J Mol Sci. 2021 Aug 10;22(16):8588. doi: 10.3390/ijms22168588 (PMC8395253; doi:10.3390/ijms22168588)
Supplement: Supplementary file 1 [file ijms-22-08588-s001.zip]

Archive with 1 entries (1 files):
- ijms-1287693-supplementary.pdf
